# Supplementary material for: A survey of basal insects (Microcoryphia and Zygentoma) from subterranean environments of Iran, with description of three new species
Source: Zookeys. 2018 Dec 13;(806):17–46. doi: 10.3897/zookeys.806.27320 (PMC6302077; doi:10.3897/zookeys.806.27320)
Supplement: XML Treatment for Haslundiella iranica [file zookeys.806.27320-treatment1.xml]

<!DOCTYPE tp:taxon-treatment
  PUBLIC "-//TaxonX//DTD Taxonomic Treatment Publishing DTD v0 20100105//EN" "tax-treatment-NSO.dtd">
<tp:taxon-treatment xmlns:tp="http://www.plazi.org/taxpub"><tp:treatment-meta><kwd-group><label>Taxon classification</label><kwd><named-content xmlns:xlink="http://www.w3.org/1999/xlink" content-type="kingdom">Animalia</named-content></kwd><kwd><named-content xmlns:xlink="http://www.w3.org/1999/xlink" content-type="order">Microcoryphia</named-content></kwd><kwd><named-content xmlns:xlink="http://www.w3.org/1999/xlink" content-type="family">Machilidae</named-content></kwd></kwd-group><mixed-citation publication-type="journal"><person-group><name><surname>Molero</surname><given-names>Rafael</given-names></name><name><surname>Tahami</surname><given-names>Mohadeseh Sadat</given-names></name><name><surname>Gaju</surname><given-names>Miquel</given-names></name><name><surname>Sadeghi</surname><given-names>Saber</given-names></name></person-group><article-title>A survey of basal insects (<tp:taxon-name><tp:taxon-name-part taxon-name-part-type="order">Microcoryphia</tp:taxon-name-part></tp:taxon-name> and <tp:taxon-name><tp:taxon-name-part taxon-name-part-type="order">Zygentoma</tp:taxon-name-part></tp:taxon-name>) from subterranean environments of Iran, with description of three new species</article-title><source>Zookeys</source><day>13</day><month>12</month><year>2018</year><volume>2018</volume><issue>806</issue><fpage>17</fpage><lpage>46</lpage><pub-id pub-id-type="doi">10.3897/zookeys.806.27320</pub-id></mixed-citation></tp:treatment-meta><tp:nomenclature><tp:taxon-name>
                <tp:taxon-name-part taxon-name-part-type="genus" reg="Haslundiella">Haslundiella</tp:taxon-name-part>
                <tp:taxon-name-part taxon-name-part-type="species" reg="iranica">iranica</tp:taxon-name-part>
                <object-id xmlns:xlink="http://www.w3.org/1999/xlink" content-type="zoobank" xlink:type="simple">http://zoobank.org/DF55D262-64C2-47CE-8ED9-0A8834DA25DD</object-id>
              </tp:taxon-name><tp:taxon-authority>Gaju, Molero, Tahami &amp; Sadeghi</tp:taxon-authority><tp:taxon-status xmlns:xlink="http://www.w3.org/1999/xlink" xlink:type="simple">sp. n.</tp:taxon-status><xref ref-type="fig" rid="F2">Figs 2</xref><xref ref-type="fig" rid="F3">, 3</xref><xref ref-type="fig" rid="F4">, 4</xref><xref ref-type="fig" rid="F5">, 5</xref><xref ref-type="fig" rid="F6">, 6</xref><xref ref-type="table" rid="T1">; Tables 1</xref><xref ref-type="table" rid="T2">, 2</xref></tp:nomenclature><tp:treatment-sec sec-type="type material" id="SECID0EOAAE"><title>Type material.</title><p><bold>Holotype</bold> (MNCN): male, body length = 8.5 mm, preserved in alcohol and partially mounted on slide, both vial and slide labelled “Mirza Cave, Rafsanjan, Kerman Province, Iran. 20.VI.2015. Cat. Types N. 2834”; “HOLOTYPE ♂ <italic><tp:taxon-name><tp:taxon-name-part taxon-name-part-type="genus" reg="Haslundiella">Haslundiella</tp:taxon-name-part><tp:taxon-name-part taxon-name-part-type="species" reg="iranica">iranica</tp:taxon-name-part></tp:taxon-name></italic> sp. n., des. Gaju, Molero, Tahami &amp; Sadeghi, 2018”. <bold>Paratypes</bold> (3 ex.): 1 male (UCO): same data as holotype, preserved in alcohol and partially mounted on slide, Ref. M1655a. 1 female juvenile, preserved in alcohol (Fig. <xref ref-type="fig" rid="F2">2</xref>): same locality and date, Ref. M1655b. 1 female (ZM-CBSU): from Khane Khoda cave, Heart, Yazd Province, Iran. 30.IX.2015, preserved in alcohol and partially mounted on slide (#C2636).</p><fig id="F2" position="float" orientation="portrait"><label>Figure 2.</label><caption><p><italic><tp:taxon-name><tp:taxon-name-part taxon-name-part-type="genus" reg="Haslundiella">Haslundiella</tp:taxon-name-part><tp:taxon-name-part taxon-name-part-type="species" reg="iranica">iranica</tp:taxon-name-part></tp:taxon-name></italic> sp. n., habitus (female specimen from Mirza cave).</p></caption><graphic xmlns:xlink="http://www.w3.org/1999/xlink" xlink:href="zookeys-806-017-g002.jpg" position="float" orientation="portrait" xlink:type="simple" id="oo_249488.jpg"/></fig></tp:treatment-sec><tp:treatment-sec sec-type="diagnosis" id="SECID0E6BAE"><title>Diagnosis.</title><p><tp:taxon-name><tp:taxon-name-part taxon-name-part-type="family">Machilidae</tp:taxon-name-part></tp:taxon-name> of medium size, about 8–9 mm. Body unpigmented. Compound eyes wider than long (l/w = 0.65), lateral ocelli in sublateral position. Antennae shorter than body length, distal chains with a lower number of annuli compared with the remaining species of the genus. Coxal styli on middle and hind legs. Urosternites with 1+1 eversible vesicles; sternites with their posterior angle slightly obtuse, about 95°. Male without special chaetotaxy on maxillary palps and legs. Proximal part of the penis less than 1.3 times longer than the distal part. Female ovipositor with 1+58 divisions.</p></tp:treatment-sec><tp:treatment-sec sec-type="description" id="SECID0EKCAE"><title>Description.</title><p><italic>Habitus of the new species</italic>. All specimens, although coming from two different locations (about 300 km apart from each other), are very similar because their whitish, unpigmented bodies (Fig. <xref ref-type="fig" rid="F2">2</xref>). Body length of male 8.5 mm, female 9 mm. Body and appendages covered with scales and completely devoid of pigment. Paracercus and cerci broken. Dorsal scales pattern unknown. Meso and metathorax as usual in the order, not especially humped. Antennae shorter than the body, the specimen with longest antennae, a subadult female 7.5 mm long, with antennae of 3.9 mm (Fig. <xref ref-type="fig" rid="F2">2</xref>). Compound eyes black (Fig. <xref ref-type="fig" rid="F3">3</xref>, from adult female, those of males not clearly visible), wider than long (l/w: 0.65 and cl/l: 0.53). Frons not especially protruded between paired ocelli, which are brownish, sublateral, transversally ovoid: w/l: 2.29; not especially small (w.ocellus/w.eye: 0.55).</p><fig id="F3" position="float" orientation="portrait"><label>Figure 3.</label><caption><p><italic><tp:taxon-name><tp:taxon-name-part taxon-name-part-type="genus" reg="Haslundiella">Haslundiella</tp:taxon-name-part><tp:taxon-name-part taxon-name-part-type="species" reg="iranica">iranica</tp:taxon-name-part></tp:taxon-name></italic> sp. n., female from Khane Khoda cave. <bold>A</bold> head frontal view <bold>B</bold> head, lateral view <bold>C</bold> frontal view of compound eyes <bold>D</bold> frontal view of right eye and lateral ocellus. Scale bar: 1 mm.</p></caption><graphic xmlns:xlink="http://www.w3.org/1999/xlink" xlink:href="zookeys-806-017-g003.jpg" position="float" orientation="portrait" xlink:type="simple" id="oo_249489.jpg"/></fig><p><italic>Description of males.</italic> Head: Antennae broken in the holotype (preserved length: 3.6 mm), scapus (Fig. <xref ref-type="fig" rid="F4">4A</xref>) not especially long (l/w: 1.52); distal chains with 10, 11 annuli (Fig. <xref ref-type="fig" rid="F4">4B</xref>); each annulus with one circle of bristles, slightly longer than the diameter of the annuli (Fig. <xref ref-type="fig" rid="F4">4C</xref>), some of them straight and strong others thinner and curled; the penultimate annuli of each chain with two specialized basiconic sensilla. Male maxillary palp not modified and without special chaetotaxy (Fig. <xref ref-type="fig" rid="F4">4D, E</xref>), all articles of similar length, only the third article slightly shorter (l 3<sup>rd</sup>/l 7<sup>th</sup> = 0.88). Hyaline spines in articles 5, 6 and 7 typical, low in number (2, 6 and 7 respectively); article ratios shown in Table <xref ref-type="table" rid="T1">1</xref>. Labial palp typical, third article not specially enlarged (Fig. <xref ref-type="fig" rid="F4">4F</xref>); sensorial cones typical, not very numerous (Fig. <xref ref-type="fig" rid="F4">4G</xref>), surrounded by strong bristles slightly longer than these cones (in the female this character is clearer).</p><p>Thorax: Second and third pair of legs with a stylus on the coxa, their length about 2/3 of the coxa (0.63). Fore femur not especially enlarged (Fig. <xref ref-type="fig" rid="F4">4H</xref>); hind tibiae longer than fore and mid tibiae (Figs <xref ref-type="fig" rid="F4">4H-J</xref>); all legs without special chaetotaxy, only with spines inserted ventrally on femora, tibiae and tarsi (Fig. <xref ref-type="fig" rid="F4">4K</xref> and Table <xref ref-type="table" rid="T2">2</xref>); these spines have their distal part dark.</p><fig id="F4" position="float" orientation="portrait"><label>Figure 4.</label><caption><p><italic><tp:taxon-name><tp:taxon-name-part taxon-name-part-type="genus" reg="Haslundiella">Haslundiella</tp:taxon-name-part><tp:taxon-name-part taxon-name-part-type="species" reg="iranica">iranica</tp:taxon-name-part></tp:taxon-name></italic> sp. n., male holotype (Mirza cave). <bold>A</bold> antennal scapus, pedicellus and basal annuli of flagellum <bold>B</bold> antennal distal chains <bold>C</bold> chaetotaxy of apical annuli of antennal distal chain <bold>D</bold> maxillary palp <bold>E</bold> seventh article of maxillary palp <bold>F</bold> labial palp <bold>G</bold> field of sensorial cones of third article of labial palp <bold>H</bold> fore leg <bold>I</bold> mid leg <bold>J</bold> hind leg <bold>K</bold> tarsus of hind leg. Scale bars: 0.1 mm (<bold>A, B, D–K</bold>); 50 μm (<bold>C</bold>).</p></caption><graphic xmlns:xlink="http://www.w3.org/1999/xlink" xlink:href="zookeys-806-017-g004.jpg" position="float" orientation="portrait" xlink:type="simple" id="oo_249490.jpg"/></fig><p>Abdomen: urosternites with medial sternite (Fig. <xref ref-type="fig" rid="F5">5A</xref>), slightly obtusangle (95°); with one pair of eversible vesicles on urocoxites I-VII; styli present on segments II-IX, the terminal spine of each stylus not so long; styli with strong subterminal spiniform setae (Fig. <xref ref-type="fig" rid="F5">5B</xref>); stylus/coxite and spine/stylus ratios shown in Table <xref ref-type="table" rid="T1">1</xref>. Coxites VII-IX with hyaline spines (Fig. <xref ref-type="fig" rid="F5">5C, F</xref> and Table <xref ref-type="table" rid="T1">1</xref>). Male genitalia without parameres VIII; penis and parameres IX completely covered by coxites IX, surpassing slightly half the coxite (Fig. <xref ref-type="fig" rid="F5">5E</xref>); parameres with 1+6–7 divisions (Fig. <xref ref-type="fig" rid="F5">5G</xref>), not surpassing the tip of penis; proximal part of penis longer than distal part, ratio pp/pd: 1.26. Penis opening subterminal (Fig. <xref ref-type="fig" rid="F5">5H</xref>).</p><fig id="F5" position="float" orientation="portrait"><label>Figure 5.</label><caption><p><italic><tp:taxon-name><tp:taxon-name-part taxon-name-part-type="genus" reg="Haslundiella">Haslundiella</tp:taxon-name-part><tp:taxon-name-part taxon-name-part-type="species" reg="iranica">iranica</tp:taxon-name-part></tp:taxon-name></italic> sp. n.: male holotype (<bold>A, B, E, G, H</bold>), male paratype from Mirza cave (<bold>C, D, F</bold>) and female paratype (<bold>I–L</bold>). <bold>A</bold> fifth urosternite <bold>B</bold> fifth abdominal stylus <bold>C</bold> eighth urosternite <bold>D</bold> detail of lateral spines of eighth coxite <bold>E</bold> eighth and ninth urosternites with male genitalia <bold>F</bold> detail of spines in coxite IX <bold>G</bold> penis and nine parameres <bold>H</bold> penis opening <bold>I</bold> antennal scapus and pedicellus <bold>J</bold> labial palp <bold>K</bold> third labial palp article <bold>L</bold> preserved part of maxillary palp. Scale bar: 0.1 mm.</p></caption><graphic xmlns:xlink="http://www.w3.org/1999/xlink" xlink:href="zookeys-806-017-g005.jpg" position="float" orientation="portrait" xlink:type="simple" id="oo_249491.jpg"/></fig><table-wrap id="T1" position="float" orientation="portrait"><label>Table 1.</label><caption><p>Comparison of several morphometric parameters of <italic><tp:taxon-name><tp:taxon-name-part taxon-name-part-type="genus" reg="Haslundiella">Haslundiella</tp:taxon-name-part><tp:taxon-name-part taxon-name-part-type="species" reg="iranica">iranica</tp:taxon-name-part></tp:taxon-name></italic> sp. n. with the remaining species of the genus. <bold>Length</bold>: body length from frons until the end of tenth tergite; <bold>eyes cl/l</bold>: eye contact line/eye length; <bold>eye l/w</bold>: length/width of eye; <bold>paired ocelli w/l</bold>: width/length; <bold>w ocelli/w eye</bold>: width ocelli/width eye; <bold>l ant</bold>: length antennae; <bold>scapus l/w</bold>: scapus length/width; <bold>ant d.c</bold>.: number of annuli of antennal distal chains; <bold>l cerci</bold>: length cercus; <bold>l p.cercus</bold>: length paracercus; <bold>mx-p7-p6-p5-p4-p3-p2/mx-p7</bold>: length of maxillary palp articles 7–6–5–4–3–2/length of maxillary palp 7; <bold>sp mx-p 7</bold> and <bold>sp mx-p 6</bold>: spines on the dorsal side of maxillary palp articles 7<sup>th</sup> and 6<sup>th</sup>; <bold>l Ti1</bold>: length of fore tibia; <bold>Fe1 (l/w)</bold>: length/width of fore femur; <bold>l st-cx-L2-L3</bold>: length of coxal stylus from second and third legs respectively; <bold>l st/l cx-L2-L3</bold>: length of coxal stylus/ length of coxa for second and third legs respectively; <bold>angle of st abd V</bold>: angle of urosternite V; <bold>st/cx abd V, VIII, IX</bold>: length stylus without spine/length coxite of urosternites V, VIII and IX; <bold>sp/st abd V, VIII, IX</bold>: length terminal spine/length of stylus without spine V, VIII and IX; <bold>pp/pd penis</bold>: length proximal /length distal part of penis; <bold>parameres</bold>: number of divisions of parameres; <bold>g-VIII, IX</bold>: number of divisions of gonapophysis VIII and IX. Data from <italic><tp:taxon-name><tp:taxon-name-part taxon-name-part-type="genus" reg="Haslundiella">H.</tp:taxon-name-part><tp:taxon-name-part taxon-name-part-type="species" reg="steinitzi">steinitzi</tp:taxon-name-part></tp:taxon-name></italic> and <italic><tp:taxon-name><tp:taxon-name-part taxon-name-part-type="genus" reg="Haslundiella">H.</tp:taxon-name-part><tp:taxon-name-part taxon-name-part-type="species" reg="nisensis">nisensis</tp:taxon-name-part></tp:taxon-name></italic> obtained from text or drawings of original descriptions (those calculated from drawings are marked with bold).</p></caption><table id="TID0EONAC" rules="all"><tbody><tr><th rowspan="2" colspan="1"/><th rowspan="1" colspan="3">Males</th><th rowspan="1" colspan="3">Females</th></tr><tr><th rowspan="1" colspan="1">
                        <italic><tp:taxon-name>
                            <tp:taxon-name-part taxon-name-part-type="genus" reg="Haslundiella">H.</tp:taxon-name-part>
                            <tp:taxon-name-part taxon-name-part-type="species" reg="steinitzi">steinitzi</tp:taxon-name-part>
                          </tp:taxon-name></italic>
                      </th><th rowspan="1" colspan="1">
                        <italic><tp:taxon-name>
                            <tp:taxon-name-part taxon-name-part-type="genus" reg="Haslundiella">H.</tp:taxon-name-part>
                            <tp:taxon-name-part taxon-name-part-type="species" reg="nisensis">nisensis</tp:taxon-name-part>
                          </tp:taxon-name></italic>
                      </th><th rowspan="1" colspan="1"><italic><tp:taxon-name><tp:taxon-name-part taxon-name-part-type="genus" reg="Haslundiella">H.</tp:taxon-name-part><tp:taxon-name-part taxon-name-part-type="species" reg="iranica">iranica</tp:taxon-name-part></tp:taxon-name></italic> n. sp.</th><th rowspan="1" colspan="1">
                        <italic><tp:taxon-name>
                            <tp:taxon-name-part taxon-name-part-type="genus" reg="Haslundiella">H.</tp:taxon-name-part>
                            <tp:taxon-name-part taxon-name-part-type="species" reg="steinitzi">steinitzi</tp:taxon-name-part>
                          </tp:taxon-name></italic>
                      </th><th rowspan="1" colspan="1">
                        <italic><tp:taxon-name>
                            <tp:taxon-name-part taxon-name-part-type="genus" reg="Haslundiella">H.</tp:taxon-name-part>
                            <tp:taxon-name-part taxon-name-part-type="species" reg="nisensis">nisensis</tp:taxon-name-part>
                          </tp:taxon-name></italic>
                      </th><th rowspan="1" colspan="1"><italic><tp:taxon-name><tp:taxon-name-part taxon-name-part-type="genus" reg="Haslundiella">H.</tp:taxon-name-part><tp:taxon-name-part taxon-name-part-type="species" reg="iranica">iranica</tp:taxon-name-part></tp:taxon-name></italic> n. sp.</th></tr><tr><td rowspan="1" colspan="1">length (mm)</td><td rowspan="1" colspan="1">9.5</td><td rowspan="1" colspan="1">8.3–10</td><td rowspan="1" colspan="1">8.5</td><td rowspan="1" colspan="1"/><td rowspan="1" colspan="1">11–12</td><td rowspan="1" colspan="1">9</td></tr><tr><td rowspan="1" colspan="1">eyes cl/l</td><td rowspan="1" colspan="1">0.5</td><td rowspan="1" colspan="1">0.54–0.58</td><td rowspan="1" colspan="1"/><td rowspan="1" colspan="1"/><td rowspan="1" colspan="1">
                        <bold>0.5</bold>
                      </td><td rowspan="1" colspan="1">0.53</td></tr><tr><td rowspan="1" colspan="1">eyes l/w</td><td rowspan="1" colspan="1">0.7</td><td rowspan="1" colspan="1">0.74–0.77</td><td rowspan="1" colspan="1"/><td rowspan="1" colspan="1"/><td rowspan="1" colspan="1">
                        <bold>0.73</bold>
                      </td><td rowspan="1" colspan="1">0.65</td></tr><tr><td rowspan="1" colspan="1">paired ocelli w/l</td><td rowspan="1" colspan="1">
                        <bold>2.33</bold>
                      </td><td rowspan="1" colspan="1">2</td><td rowspan="1" colspan="1"/><td rowspan="1" colspan="1"/><td rowspan="1" colspan="1">
                        <bold>2.25</bold>
                      </td><td rowspan="1" colspan="1">2.29</td></tr><tr><td rowspan="1" colspan="1">w ocelli/w eye</td><td rowspan="1" colspan="1">
                        <bold>0.5</bold>
                      </td><td rowspan="1" colspan="1">0.57–0.59</td><td rowspan="1" colspan="1"/><td rowspan="1" colspan="1"/><td rowspan="1" colspan="1">
                        <bold>0.54</bold>
                      </td><td rowspan="1" colspan="1">0.55</td></tr><tr><td rowspan="1" colspan="1">l ant (mm)</td><td rowspan="1" colspan="1">&gt; 9.5</td><td rowspan="1" colspan="1">&gt; 8.3/10</td><td rowspan="1" colspan="1"/><td rowspan="1" colspan="1"/><td rowspan="1" colspan="1"/><td rowspan="1" colspan="1">3.6</td></tr><tr><td rowspan="1" colspan="1">scapus (l/w)</td><td rowspan="1" colspan="1"/><td rowspan="1" colspan="1"/><td rowspan="1" colspan="1">1.7</td><td rowspan="1" colspan="1"/><td rowspan="1" colspan="1"/><td rowspan="1" colspan="1">1.98</td></tr><tr><td rowspan="1" colspan="1">ant d.c.</td><td rowspan="1" colspan="1">18</td><td rowspan="1" colspan="1">13 (12–17)</td><td rowspan="1" colspan="1">10–11</td><td rowspan="1" colspan="1"/><td rowspan="1" colspan="1"/><td rowspan="1" colspan="1"/></tr><tr><td rowspan="1" colspan="1">l cerci (mm)</td><td rowspan="1" colspan="1"/><td rowspan="1" colspan="1"/><td rowspan="1" colspan="1"/><td rowspan="1" colspan="1"/><td rowspan="1" colspan="1">4.9</td><td rowspan="1" colspan="1"/></tr><tr><td rowspan="1" colspan="1">l p-cercus (mm)</td><td rowspan="1" colspan="1"/><td rowspan="1" colspan="1">&gt;8.3–10</td><td rowspan="1" colspan="1"/><td rowspan="1" colspan="1"/><td rowspan="1" colspan="1"/><td rowspan="1" colspan="1"/></tr><tr><td rowspan="1" colspan="1">mx-p 6/7</td><td rowspan="1" colspan="1">
                        <bold>1.54</bold>
                      </td><td rowspan="1" colspan="1">
                        <bold>1</bold>
                      </td><td rowspan="1" colspan="1">1</td><td rowspan="1" colspan="1">1.29</td><td rowspan="1" colspan="1"/><td rowspan="1" colspan="1"/></tr><tr><td rowspan="1" colspan="1">mx-p 5/7</td><td rowspan="1" colspan="1">
                        <bold>2</bold>
                      </td><td rowspan="1" colspan="1">
                        <bold>1.42</bold>
                      </td><td rowspan="1" colspan="1">1.05</td><td rowspan="1" colspan="1">1.71</td><td rowspan="1" colspan="1"/><td rowspan="1" colspan="1"/></tr><tr><td rowspan="1" colspan="1">mx-p 4/7</td><td rowspan="1" colspan="1">
                        <bold>2.23</bold>
                      </td><td rowspan="1" colspan="1">
                        <bold>1.46</bold>
                      </td><td rowspan="1" colspan="1">0.98</td><td rowspan="1" colspan="1">1.64</td><td rowspan="1" colspan="1"/><td rowspan="1" colspan="1"/></tr><tr><td rowspan="1" colspan="1">mx-p 3/7</td><td rowspan="1" colspan="1">
                        <bold>0.77</bold>
                      </td><td rowspan="1" colspan="1">
                        <bold>0.88</bold>
                      </td><td rowspan="1" colspan="1">0.88</td><td rowspan="1" colspan="1">1</td><td rowspan="1" colspan="1"/><td rowspan="1" colspan="1"/></tr><tr><td rowspan="1" colspan="1">mx-p 2/7</td><td rowspan="1" colspan="1">
                        <bold>1.31</bold>
                      </td><td rowspan="1" colspan="1">
                        <bold>0.88</bold>
                      </td><td rowspan="1" colspan="1">0.93</td><td rowspan="1" colspan="1">1.43</td><td rowspan="1" colspan="1"/><td rowspan="1" colspan="1"/></tr><tr><td rowspan="1" colspan="1">sp mx-p 7</td><td rowspan="1" colspan="1"/><td rowspan="1" colspan="1">6–7</td><td rowspan="1" colspan="1">7</td><td rowspan="1" colspan="1"/><td rowspan="1" colspan="1">8–10</td><td rowspan="1" colspan="1"/></tr><tr><td rowspan="1" colspan="1">sp mx-p 6</td><td rowspan="1" colspan="1"/><td rowspan="1" colspan="1">6–7</td><td rowspan="1" colspan="1">6</td><td rowspan="1" colspan="1"/><td rowspan="1" colspan="1">8–10</td><td rowspan="1" colspan="1"/></tr><tr><td rowspan="1" colspan="1">l Ti1 (mm)</td><td rowspan="1" colspan="1"/><td rowspan="1" colspan="1"/><td rowspan="1" colspan="1">0.6</td><td rowspan="1" colspan="1"/><td rowspan="1" colspan="1"/><td rowspan="1" colspan="1"/></tr><tr><td rowspan="1" colspan="1">Fe1 (l/w)</td><td rowspan="1" colspan="1">
                        <bold>2.17</bold>
                      </td><td rowspan="1" colspan="1">
                        <bold>2.26</bold>
                      </td><td rowspan="1" colspan="1">1.89</td><td rowspan="1" colspan="1"/><td rowspan="1" colspan="1"/><td rowspan="1" colspan="1"/></tr><tr><td rowspan="1" colspan="1">l st-cx-L2-L3 (mm)</td><td rowspan="1" colspan="1"/><td rowspan="1" colspan="1">0.6–0.65</td><td rowspan="1" colspan="1">0.5</td><td rowspan="1" colspan="1"/><td rowspan="1" colspan="1"/><td rowspan="1" colspan="1"/></tr><tr><td rowspan="1" colspan="1">l st/l cx-L2-L3</td><td rowspan="1" colspan="1"/><td rowspan="1" colspan="1">0.52–0.56</td><td rowspan="1" colspan="1">0.52</td><td rowspan="1" colspan="1"/><td rowspan="1" colspan="1"/><td rowspan="1" colspan="1"/></tr><tr><td rowspan="1" colspan="1">angle st abd V</td><td rowspan="1" colspan="1">&gt; 90°</td><td rowspan="1" colspan="1">95 °</td><td rowspan="1" colspan="1">95 °</td><td rowspan="1" colspan="1"/><td rowspan="1" colspan="1"/><td rowspan="1" colspan="1">95 °</td></tr><tr><td rowspan="1" colspan="1">st/cx abd V</td><td rowspan="1" colspan="1">0.4–0.45</td><td rowspan="1" colspan="1">0.55–0.65</td><td rowspan="1" colspan="1">0.43</td><td rowspan="1" colspan="1">0.4–0.45</td><td rowspan="1" colspan="1">0.55–0.65</td><td rowspan="1" colspan="1">0.45</td></tr><tr><td rowspan="1" colspan="1">sp/st abd V</td><td rowspan="1" colspan="1"/><td rowspan="1" colspan="1"/><td rowspan="1" colspan="1">0.32</td><td rowspan="1" colspan="1"/><td rowspan="1" colspan="1">
                        <bold>0.21</bold>
                      </td><td rowspan="1" colspan="1">0.32</td></tr><tr><td rowspan="1" colspan="1">st/cx abd VIII</td><td rowspan="1" colspan="1">0.9</td><td rowspan="1" colspan="1">1</td><td rowspan="1" colspan="1">0.7</td><td rowspan="1" colspan="1">0.9</td><td rowspan="1" colspan="1">1</td><td rowspan="1" colspan="1">0.87</td></tr><tr><td rowspan="1" colspan="1">sp/st abd VIII</td><td rowspan="1" colspan="1"/><td rowspan="1" colspan="1"/><td rowspan="1" colspan="1">0.27</td><td rowspan="1" colspan="1"/><td rowspan="1" colspan="1"/><td rowspan="1" colspan="1">0.27</td></tr><tr><td rowspan="1" colspan="1">st/cx abd IX</td><td rowspan="1" colspan="1">1</td><td rowspan="1" colspan="1">1.4</td><td rowspan="1" colspan="1">0.77</td><td rowspan="1" colspan="1">0.75</td><td rowspan="1" colspan="1">1</td><td rowspan="1" colspan="1">0.74</td></tr><tr><td rowspan="1" colspan="1">sp/st abd IX</td><td rowspan="1" colspan="1">
                        <bold>0.11</bold>
                      </td><td rowspan="1" colspan="1"/><td rowspan="1" colspan="1">0.21</td><td rowspan="1" colspan="1"/><td rowspan="1" colspan="1">
                        <bold>0.09</bold>
                      </td><td rowspan="1" colspan="1">0.15</td></tr><tr><td rowspan="1" colspan="1">pp/pd penis</td><td rowspan="1" colspan="1">
                        <bold>ca 1.87</bold>
                      </td><td rowspan="1" colspan="1">1.6</td><td rowspan="1" colspan="1">1.26</td><td rowspan="1" colspan="1"/><td rowspan="1" colspan="1"/><td rowspan="1" colspan="1"/></tr><tr><td rowspan="1" colspan="1">parameres</td><td rowspan="1" colspan="1">1+(7–8)</td><td rowspan="1" colspan="1">1+7</td><td rowspan="1" colspan="1">1+(6–7)</td><td rowspan="1" colspan="1"/><td rowspan="1" colspan="1"/><td rowspan="1" colspan="1"/></tr><tr><td rowspan="1" colspan="1">g-VIII</td><td rowspan="1" colspan="1"/><td rowspan="1" colspan="1"/><td rowspan="1" colspan="1"/><td rowspan="1" colspan="1">1+(45–50)</td><td rowspan="1" colspan="1"/><td rowspan="1" colspan="1">1+58</td></tr><tr><td rowspan="1" colspan="1">g-IX</td><td rowspan="1" colspan="1"/><td rowspan="1" colspan="1"/><td rowspan="1" colspan="1"/><td rowspan="1" colspan="1"/><td rowspan="1" colspan="1">1+65</td><td rowspan="1" colspan="1">1+58</td></tr></tbody></table></table-wrap><p><italic>Description of females.</italic> The only adult female has most of its appendages broken and some of them are lost, specifically right antennae, left maxillary palp, fore legs and left middle leg.</p><p>Head: As described in habitus section. Antennae broken, only the basal part of the left one is preserved; scapus similar to that of the male (Fig. <xref ref-type="fig" rid="F5">5I</xref>). Maxillary palp broken, the three basal articles preserved shown in Fig. <xref ref-type="fig" rid="F5">5L</xref>. Labial palp (Fig. <xref ref-type="fig" rid="F5">5J</xref>) as in male, but the strong setae surrounding the sensorial cones of the third article seem stronger (Fig. <xref ref-type="fig" rid="F5">5K</xref>).</p><p>Thorax: Middle and hind legs (Fig. <xref ref-type="fig" rid="F6">6A, B</xref>) similar to that of male, but slightly bigger; without special chaetotaxy, only ventral spines on femora, tibiae and tarsi (Table <xref ref-type="table" rid="T2">2</xref>).</p><p>Abdomen: sternites typical of the genus, slightly obtusangle (95°), slightly bigger than those of male (Fig. <xref ref-type="fig" rid="F6">6C</xref>); styli of coxite similar to those of males (Fig. <xref ref-type="fig" rid="F6">6D</xref>). Coxite VII modified, with a terminal inner projection (Fig. <xref ref-type="fig" rid="F6">6E</xref>); one spine in its outer side. Coxites VIII and IX typical, with one spine in the outer side of the former (Fig. <xref ref-type="fig" rid="F6">6F</xref>) and two spines in the inner part of the later (Fig. <xref ref-type="fig" rid="F6">6G</xref>). Ovipositor of tertiary type, with 1 + 58 divisions, not attaining the apex of styli IX (Fig. <xref ref-type="fig" rid="F6">6G</xref>); gonapophysis VIII (Fig. <xref ref-type="fig" rid="F6">6H, I</xref>) with conspicuous chaetotaxy in the 22 distal divisions (36–58) and gonapophysis IX (Fig. <xref ref-type="fig" rid="F6">6J, K</xref>) in the 19 distal divisions (39–58), in the remaining divisions the chaetotaxy consists of very small bristles (if they are present).</p><fig id="F6" position="float" orientation="portrait"><label>Figure 6.</label><caption><p><italic><tp:taxon-name><tp:taxon-name-part taxon-name-part-type="genus" reg="Haslundiella">Haslundiella</tp:taxon-name-part><tp:taxon-name-part taxon-name-part-type="species" reg="iranica">iranica</tp:taxon-name-part></tp:taxon-name></italic> sp. n.: female paratype. <bold>A</bold> mid leg <bold>B</bold> hind leg <bold>C</bold> fifth urosternite <bold>D</bold> fifth abdominal stylus <bold>E</bold> seventh urosternite <bold>F</bold> eighth urocoxite and gonapophysis <bold>G</bold> ninth urocoxite and gonapophysis <bold>H</bold> medial part of eighth gonapophysis (divisions 36–45) <bold>I</bold> distal part of eighth gonapophysis (divisions 53–58) <bold>J</bold> medial part of ninth gonapophysis (divisions 37–46) <bold>K</bold> distal part of ninth gonapophysis (divisions 53–58). Scale bars: 0.25 mm (<bold>A–C, E</bold>); 0.2 mm (<bold>F, G</bold>); 0.1 mm (<bold>D, H–K</bold>).</p></caption><graphic xmlns:xlink="http://www.w3.org/1999/xlink" xlink:href="zookeys-806-017-g006.jpg" position="float" orientation="portrait" xlink:type="simple" id="oo_249492.jpg"/></fig><table-wrap id="T2" position="float" orientation="portrait"><label>Table 2.</label><caption><p>Comparison of the numbers of spines in different articles of legs of <italic><tp:taxon-name><tp:taxon-name-part taxon-name-part-type="genus" reg="Haslundiella">Haslundiella</tp:taxon-name-part><tp:taxon-name-part taxon-name-part-type="species" reg="iranica">iranica</tp:taxon-name-part></tp:taxon-name></italic> sp. n. with the remaining species of the genus. <bold>sp Fe1, 2, 3</bold>: number of spines on fore, mid and hind femur; <bold>sp Ti1, 2, 3</bold>: number of spines on fore, mid and hind tibia; <bold>sp Ta1–1, 2, 3</bold>: number of spines on the three articles of fore tarsus (the same for mind tarsus –<bold>sp-Ta2</bold>- and hind tarsus –<bold>sp-Ta3</bold>).</p></caption><table id="TID0E6CAG" rules="all"><tbody><tr><th rowspan="2" colspan="1"/><th rowspan="1" colspan="3">Males</th><th rowspan="1" colspan="3">Females</th></tr><tr><th rowspan="1" colspan="1">
                        <italic><tp:taxon-name>
                            <tp:taxon-name-part taxon-name-part-type="genus" reg="Haslundiella">H.</tp:taxon-name-part>
                            <tp:taxon-name-part taxon-name-part-type="species" reg="steinitzi">steinitzi</tp:taxon-name-part>
                          </tp:taxon-name></italic>
                      </th><th rowspan="1" colspan="1">
                        <italic><tp:taxon-name>
                            <tp:taxon-name-part taxon-name-part-type="genus" reg="Haslundiella">H.</tp:taxon-name-part>
                            <tp:taxon-name-part taxon-name-part-type="species" reg="nisensis">nisensis</tp:taxon-name-part>
                          </tp:taxon-name></italic>
                      </th><th rowspan="1" colspan="1"><italic><tp:taxon-name><tp:taxon-name-part taxon-name-part-type="genus" reg="Haslundiella">H.</tp:taxon-name-part><tp:taxon-name-part taxon-name-part-type="species" reg="iranica">iranica</tp:taxon-name-part></tp:taxon-name></italic> n. sp.</th><th rowspan="1" colspan="1">
                        <italic><tp:taxon-name>
                            <tp:taxon-name-part taxon-name-part-type="genus" reg="Haslundiella">H.</tp:taxon-name-part>
                            <tp:taxon-name-part taxon-name-part-type="species" reg="steinitzi">steinitzi</tp:taxon-name-part>
                          </tp:taxon-name></italic>
                      </th><th rowspan="1" colspan="1">
                        <italic><tp:taxon-name>
                            <tp:taxon-name-part taxon-name-part-type="genus" reg="Haslundiella">H.</tp:taxon-name-part>
                            <tp:taxon-name-part taxon-name-part-type="species" reg="nisensis">nisensis</tp:taxon-name-part>
                          </tp:taxon-name></italic>
                      </th><th rowspan="1" colspan="1"><italic><tp:taxon-name><tp:taxon-name-part taxon-name-part-type="genus" reg="Haslundiella">H.</tp:taxon-name-part><tp:taxon-name-part taxon-name-part-type="species" reg="iranica">iranica</tp:taxon-name-part></tp:taxon-name></italic> n. sp.</th></tr><tr><td rowspan="1" colspan="1">sp Fe1</td><td rowspan="1" colspan="1">1</td><td rowspan="1" colspan="1">1</td><td rowspan="1" colspan="1">1</td><td rowspan="1" colspan="1"/><td rowspan="1" colspan="1"/><td rowspan="1" colspan="1"/></tr><tr><td rowspan="1" colspan="1">sp Ti1</td><td rowspan="1" colspan="1">2</td><td rowspan="1" colspan="1">3–6</td><td rowspan="1" colspan="1">2–4</td><td rowspan="1" colspan="1"/><td rowspan="1" colspan="1"/><td rowspan="1" colspan="1"/></tr><tr><td rowspan="1" colspan="1">sp Ta1–1</td><td rowspan="1" colspan="1"/><td rowspan="1" colspan="1">3–6</td><td rowspan="1" colspan="1">2–3</td><td rowspan="1" colspan="1"/><td rowspan="1" colspan="1"/><td rowspan="1" colspan="1"/></tr><tr><td rowspan="1" colspan="1">sp Ta1–2</td><td rowspan="1" colspan="1"/><td rowspan="1" colspan="1">8–12</td><td rowspan="1" colspan="1">6–7</td><td rowspan="1" colspan="1"/><td rowspan="1" colspan="1"/><td rowspan="1" colspan="1"/></tr><tr><td rowspan="1" colspan="1">sp Ta1–3</td><td rowspan="1" colspan="1"/><td rowspan="1" colspan="1">6–8</td><td rowspan="1" colspan="1">6</td><td rowspan="1" colspan="1"/><td rowspan="1" colspan="1"/><td rowspan="1" colspan="1"/></tr><tr><td rowspan="1" colspan="1">sp Fe2</td><td rowspan="1" colspan="1">1</td><td rowspan="1" colspan="1"/><td rowspan="1" colspan="1">1–2</td><td rowspan="1" colspan="1"/><td rowspan="1" colspan="1"/><td rowspan="1" colspan="1"/></tr><tr><td rowspan="1" colspan="1">sp Ti2</td><td rowspan="1" colspan="1">2</td><td rowspan="1" colspan="1"/><td rowspan="1" colspan="1">3–6</td><td rowspan="1" colspan="1"/><td rowspan="1" colspan="1"/><td rowspan="1" colspan="1">6</td></tr><tr><td rowspan="1" colspan="1">sp Ta2–1</td><td rowspan="1" colspan="1"/><td rowspan="1" colspan="1"/><td rowspan="1" colspan="1">2–4</td><td rowspan="1" colspan="1"/><td rowspan="1" colspan="1"/><td rowspan="1" colspan="1">3–4</td></tr><tr><td rowspan="1" colspan="1">sp Ta2–2</td><td rowspan="1" colspan="1"/><td rowspan="1" colspan="1"/><td rowspan="1" colspan="1">5–6</td><td rowspan="1" colspan="1"/><td rowspan="1" colspan="1"/><td rowspan="1" colspan="1">8</td></tr><tr><td rowspan="1" colspan="1">sp Ta2–3</td><td rowspan="1" colspan="1"/><td rowspan="1" colspan="1"/><td rowspan="1" colspan="1">6</td><td rowspan="1" colspan="1"/><td rowspan="1" colspan="1"/><td rowspan="1" colspan="1">6</td></tr><tr><td rowspan="1" colspan="1">sp Fe3</td><td rowspan="1" colspan="1">1</td><td rowspan="1" colspan="1"/><td rowspan="1" colspan="1">0–1</td><td rowspan="1" colspan="1"/><td rowspan="1" colspan="1"/><td rowspan="1" colspan="1">0–2</td></tr><tr><td rowspan="1" colspan="1">sp Ti3</td><td rowspan="1" colspan="1">5</td><td rowspan="1" colspan="1"/><td rowspan="1" colspan="1">3–4</td><td rowspan="1" colspan="1"/><td rowspan="1" colspan="1"/><td rowspan="1" colspan="1">7</td></tr><tr><td rowspan="1" colspan="1">sp Ta3–1</td><td rowspan="1" colspan="1"/><td rowspan="1" colspan="1"/><td rowspan="1" colspan="1">4</td><td rowspan="1" colspan="1"/><td rowspan="1" colspan="1"/><td rowspan="1" colspan="1">6</td></tr><tr><td rowspan="1" colspan="1">sp Ta3–2</td><td rowspan="1" colspan="1"/><td rowspan="1" colspan="1"/><td rowspan="1" colspan="1">7</td><td rowspan="1" colspan="1"/><td rowspan="1" colspan="1"/><td rowspan="1" colspan="1">8–9</td></tr><tr><td rowspan="1" colspan="1">sp Ta3–3</td><td rowspan="1" colspan="1"/><td rowspan="1" colspan="1"/><td rowspan="1" colspan="1">6</td><td rowspan="1" colspan="1"/><td rowspan="1" colspan="1"/><td rowspan="1" colspan="1">5–6</td></tr></tbody></table></table-wrap></tp:treatment-sec><tp:treatment-sec sec-type="discussion" id="SECID0EN1AG"><title>Discussion.</title><p>The first species described of the genus <italic><tp:taxon-name><tp:taxon-name-part taxon-name-part-type="genus" reg="Haslundiella">Haslundiella</tp:taxon-name-part></tp:taxon-name></italic> Janetschek, 1954 was found in Palestine and was named as <italic><tp:taxon-name><tp:taxon-name-part taxon-name-part-type="genus" reg="Praemachilis">Praemachilis</tp:taxon-name-part><tp:taxon-name-part taxon-name-part-type="species" reg="steinitzi">steinitzi</tp:taxon-name-part></tp:taxon-name></italic> (Wygodzinsky, 1942). In their description <xref ref-type="bibr" rid="B25">Wygodzinsky (1942)</xref> suggested that “<italic>The remarkable formation of maxillary palp and the genitalia of the male might, in the future, lead to establish a new genus within the <tp:taxon-name><tp:taxon-name-part taxon-name-part-type="subfamily">Praemachilinae</tp:taxon-name-part></tp:taxon-name></italic>”. <xref ref-type="bibr" rid="B3">Janetschek (1954)</xref> erected the genus <italic><tp:taxon-name><tp:taxon-name-part taxon-name-part-type="genus" reg="Haslundiella">Haslundiella</tp:taxon-name-part></tp:taxon-name></italic>, including in it only <italic><tp:taxon-name><tp:taxon-name-part taxon-name-part-type="genus" reg="Haslundiella">H.</tp:taxon-name-part><tp:taxon-name-part taxon-name-part-type="species" reg="steinitzi">steinitzi</tp:taxon-name-part></tp:taxon-name></italic>. <xref ref-type="bibr" rid="B6">Kaplin (1982)</xref> described the second species of this genus (<italic><tp:taxon-name><tp:taxon-name-part taxon-name-part-type="genus" reg="Haslundiella">H.</tp:taxon-name-part><tp:taxon-name-part taxon-name-part-type="species" reg="nisensis">nisensis</tp:taxon-name-part></tp:taxon-name></italic> Kaplin, 1982) from Turkmenistan. Now, <italic><tp:taxon-name><tp:taxon-name-part taxon-name-part-type="genus" reg="Haslundiella">Haslundiella</tp:taxon-name-part><tp:taxon-name-part taxon-name-part-type="species" reg="iranica">iranica</tp:taxon-name-part></tp:taxon-name></italic> sp. n. is described from Iran, geographically placed between the two former species.</p><p><italic><tp:taxon-name><tp:taxon-name-part taxon-name-part-type="genus" reg="Haslundiella">Haslundiella</tp:taxon-name-part><tp:taxon-name-part taxon-name-part-type="species" reg="iranica">iranica</tp:taxon-name-part></tp:taxon-name></italic> sp. n., can be distinguished from the other species by several characters, with the most remarkable being the significant absence of special chaetotaxy on the maxillary palps and the legs of males. Moreover, some other characters can be mentioned: Antennae are shorter than body length; the shape of the maxillary palp is different because all articles are similar in length, showing clear differences with <italic><tp:taxon-name><tp:taxon-name-part taxon-name-part-type="genus" reg="Haslundiella">H.</tp:taxon-name-part><tp:taxon-name-part taxon-name-part-type="species" reg="steinitzi">steinitzi</tp:taxon-name-part></tp:taxon-name></italic> and <italic><tp:taxon-name><tp:taxon-name-part taxon-name-part-type="genus" reg="Haslundiella">H.</tp:taxon-name-part><tp:taxon-name-part taxon-name-part-type="species" reg="nisensis">nisensis</tp:taxon-name-part></tp:taxon-name></italic> (Table <xref ref-type="table" rid="T1">1</xref>); and legs are similar in shape but with very different chaetotaxy. The male genitalia of <italic><tp:taxon-name><tp:taxon-name-part taxon-name-part-type="genus" reg="Haslundiella">H.</tp:taxon-name-part><tp:taxon-name-part taxon-name-part-type="species" reg="iranica">iranica</tp:taxon-name-part></tp:taxon-name></italic> is clearly different from that of <italic><tp:taxon-name><tp:taxon-name-part taxon-name-part-type="genus" reg="Haslundiella">H.</tp:taxon-name-part><tp:taxon-name-part taxon-name-part-type="species" reg="steinitzi">steinitzi</tp:taxon-name-part></tp:taxon-name></italic> and similar to <italic><tp:taxon-name><tp:taxon-name-part taxon-name-part-type="genus" reg="Haslundiella">H.</tp:taxon-name-part><tp:taxon-name-part taxon-name-part-type="species" reg="nisensis">nisensis</tp:taxon-name-part></tp:taxon-name></italic>, although penis ratios are different to those of both previously described species. The female ovipositor does not surpass the styli IX, as in <italic><tp:taxon-name><tp:taxon-name-part taxon-name-part-type="genus" reg="Haslundiella">H.</tp:taxon-name-part><tp:taxon-name-part taxon-name-part-type="species" reg="nisensis">nisensis</tp:taxon-name-part></tp:taxon-name></italic>, although with lower number of divisions, meanwhile that of <italic><tp:taxon-name><tp:taxon-name-part taxon-name-part-type="genus" reg="Haslundiella">H.</tp:taxon-name-part><tp:taxon-name-part taxon-name-part-type="species" reg="steinitzi">steinitzi</tp:taxon-name-part></tp:taxon-name></italic> has a low number of divisions but surpasses the styli IX.</p></tp:treatment-sec><tp:treatment-sec sec-type="distribution" id="SECID0E56AG"><title>Distribution.</title><p>Only known from the two localities in Kerman and Yazd provinces in Iran (see Fig. <xref ref-type="fig" rid="F1">1</xref>).</p></tp:treatment-sec><tp:treatment-sec sec-type="etymology" id="SECID0EIABG"><title>Etymology.</title><p>The name <italic><tp:taxon-name><tp:taxon-name-part taxon-name-part-type="genus" reg="Haslundiella"/><tp:taxon-name-part taxon-name-part-type="species" reg="iranica">iranica</tp:taxon-name-part></tp:taxon-name></italic> is a genitive case of the name Iran, the country where the new species is found.</p></tp:treatment-sec><tp:treatment-sec sec-type="habitat" id="SECID0EYABG"><title>Habitat.</title><p>The specimens were found and collected close to the entrance of the cave where it was still darker and more humid than the outside (somewhere between the endogean and parahypogean zones) and couldn’t be found deeper in as the cave is a complex of horizontal (about 50 m from the entrance) and then vertical (a 50 m of a vertical pit) passages reaching a big hall at the end.</p></tp:treatment-sec><tp:treatment-sec><!--Section generated to contain objects referenced in tp:taxon-treatment.--><fig id="F1" position="float" orientation="portrait"><label>Figure 1.</label><caption><p>Distribution map of cave localities, Iran.</p></caption><graphic xmlns:xlink="http://www.w3.org/1999/xlink" xlink:href="zookeys-806-017-g001.jpg" position="float" orientation="portrait" xlink:type="simple" id="oo_249487.jpg"/></fig></tp:treatment-sec><ref-list><ref id="B25"><mixed-citation xmlns:xlink="http://www.w3.org/1999/xlink" xlink:type="simple"><person-group><name name-style="western"><surname>Wygodzinsky</surname><given-names>P</given-names></name></person-group> (<year>1942</year>) <article-title>Second contribution towards the knowledge of <tp:taxon-name><tp:taxon-name-part taxon-name-part-type="order">Diplura</tp:taxon-name-part></tp:taxon-name> and <tp:taxon-name><tp:taxon-name-part taxon-name-part-type="order">Thysanura</tp:taxon-name-part></tp:taxon-name> from Palestine.</article-title><source>Revista Brasileira de Biologia</source><volume>2</volume>(<issue>1</issue>): <fpage>29</fpage>–<lpage>46</lpage></mixed-citation></ref><ref id="B3"><mixed-citation xmlns:xlink="http://www.w3.org/1999/xlink" xlink:type="simple"><person-group><name name-style="western"><surname>Janetschek</surname><given-names>H</given-names></name></person-group> (<year>1954</year>) <article-title>Ueber Felsenspringer der mittelmeerländer (<tp:taxon-name><tp:taxon-name-part taxon-name-part-type="order">Thysanura</tp:taxon-name-part></tp:taxon-name>, <tp:taxon-name><tp:taxon-name-part taxon-name-part-type="family">Machilidae</tp:taxon-name-part></tp:taxon-name>).</article-title><source>Eos</source><volume>30</volume>(<issue>3–4</issue>): <fpage>163</fpage>–<lpage>314</lpage>.</mixed-citation></ref><ref id="B6"><mixed-citation xmlns:xlink="http://www.w3.org/1999/xlink" xlink:type="simple"><person-group><name name-style="western"><surname>Kaplin</surname><given-names>VG</given-names></name></person-group> (<year>1982</year>) <article-title>New data on the fauna of <tp:taxon-name><tp:taxon-name-part taxon-name-part-type="order">Thysanura</tp:taxon-name-part></tp:taxon-name> of Mongolia, Kasakhstan and Middle Asia. [In Russian].</article-title><source>Nasekomye Mongolii</source><volume>8</volume>: <fpage>16</fpage>–<lpage>61</lpage></mixed-citation></ref></ref-list></tp:taxon-treatment>
