# Supplementary material for: A survey of basal insects (Microcoryphia and Zygentoma) from subterranean environments of Iran, with description of three new species
Source: Zookeys. 2018 Dec 13;(806):17–46. doi: 10.3897/zookeys.806.27320 (PMC6302077; doi:10.3897/zookeys.806.27320)
Supplement: XML Treatment for Acrotelsa collaris [file zookeys.806.27320-treatment3.xml]

<!DOCTYPE tp:taxon-treatment
  PUBLIC "-//TaxonX//DTD Taxonomic Treatment Publishing DTD v0 20100105//EN" "tax-treatment-NSO.dtd">
<tp:taxon-treatment xmlns:tp="http://www.plazi.org/taxpub"><tp:treatment-meta><kwd-group><label>Taxon classification</label><kwd><named-content xmlns:xlink="http://www.w3.org/1999/xlink" content-type="kingdom">Animalia</named-content></kwd><kwd><named-content xmlns:xlink="http://www.w3.org/1999/xlink" content-type="order">Zygentoma</named-content></kwd><kwd><named-content xmlns:xlink="http://www.w3.org/1999/xlink" content-type="family">Lepismatidae</named-content></kwd></kwd-group><mixed-citation publication-type="journal"><person-group><name><surname>Molero</surname><given-names>Rafael</given-names></name><name><surname>Tahami</surname><given-names>Mohadeseh Sadat</given-names></name><name><surname>Gaju</surname><given-names>Miquel</given-names></name><name><surname>Sadeghi</surname><given-names>Saber</given-names></name></person-group><article-title>A survey of basal insects (<tp:taxon-name><tp:taxon-name-part taxon-name-part-type="order">Microcoryphia</tp:taxon-name-part></tp:taxon-name> and <tp:taxon-name><tp:taxon-name-part taxon-name-part-type="order">Zygentoma</tp:taxon-name-part></tp:taxon-name>) from subterranean environments of Iran, with description of three new species</article-title><source>Zookeys</source><day>13</day><month>12</month><year>2018</year><volume>2018</volume><issue>806</issue><fpage>17</fpage><lpage>46</lpage><pub-id pub-id-type="doi">10.3897/zookeys.806.27320</pub-id></mixed-citation></tp:treatment-meta><tp:nomenclature><tp:taxon-name>
                <tp:taxon-name-part taxon-name-part-type="genus" reg="Acrotelsa">Acrotelsa</tp:taxon-name-part>
                <tp:taxon-name-part taxon-name-part-type="species" reg="collaris">collaris</tp:taxon-name-part>
              </tp:taxon-name><tp:taxon-authority>(Fabricius, 1793)</tp:taxon-authority></tp:nomenclature><tp:treatment-sec sec-type="material" id="SECID0EH2BG"><title>Studied material.</title><p>Two young specimens from Khan cave, Khon, Fars province, Iran. 10.IX.2015, one deposited in UCO, Ref. Z2517, and the other in ZM-CBSU #C2637.</p></tp:treatment-sec><tp:treatment-sec sec-type="distribution" id="SECID0EM2BG"><title>Distribution and habitat.</title><p>This pantropical species has been previously reported from Iran (<xref ref-type="bibr" rid="B2">Irish 1995</xref>, <xref ref-type="bibr" rid="B4">Kahrarian et al. 2014</xref>), but never in a subterranean habitat. The two specimens were collected in the dark zone of the cave (hypogean), where humidity is greater than 90% and the soil was wet, mixed with piles of guano.</p></tp:treatment-sec><ref-list><ref id="B2"><mixed-citation xmlns:xlink="http://www.w3.org/1999/xlink" xlink:type="simple"><person-group><name name-style="western"><surname>Irish</surname><given-names>J</given-names></name></person-group> (<year>1995</year>) <article-title>New data of <tp:taxon-name><tp:taxon-name-part taxon-name-part-type="family">Lepismatidae</tp:taxon-name-part></tp:taxon-name>, mainly from Italy and North East Africa, with notes on the status of <italic><tp:taxon-name><tp:taxon-name-part taxon-name-part-type="genus">Ctenolepisma</tp:taxon-name-part><tp:taxon-name-part taxon-name-part-type="species">rothschildi</tp:taxon-name-part></tp:taxon-name></italic> Silvestri (<tp:taxon-name><tp:taxon-name-part taxon-name-part-type="class">Insecta</tp:taxon-name-part></tp:taxon-name>, <tp:taxon-name><tp:taxon-name-part taxon-name-part-type="order">Thysanura</tp:taxon-name-part></tp:taxon-name>).</article-title><source>Annali del Museo Civico di Storia Naturale “Giacomo Doria”</source><volume>90</volume>: <fpage>559</fpage>–<lpage>570</lpage>.</mixed-citation></ref><ref id="B4"><mixed-citation xmlns:xlink="http://www.w3.org/1999/xlink" xlink:type="simple"><person-group><name name-style="western"><surname>Kahrarian</surname><given-names>M</given-names></name><name name-style="western"><surname>Molero</surname><given-names>Baltanás R</given-names></name><name name-style="western"><surname>Monshizadeh</surname><given-names>MR</given-names></name><name name-style="western"><surname>Shenavaee</surname><given-names>MR</given-names></name></person-group> (<year>2014</year>) <article-title>A faunistic study on <tp:taxon-name><tp:taxon-name-part taxon-name-part-type="family">Lepismatidae</tp:taxon-name-part></tp:taxon-name> (<tp:taxon-name><tp:taxon-name-part taxon-name-part-type="order">Zygentoma</tp:taxon-name-part></tp:taxon-name>) in Kermanshah (Iran).</article-title><source>Entomologia Generalis</source><volume>35</volume>(<issue>1</issue>): <fpage>53</fpage>–<lpage>60</lpage>. <ext-link xlink:type="simple" ext-link-type="doi" xlink:href="10.1127/0171-8177/2014/0063">https://doi.org/10.1127/0171-8177/2014/0063</ext-link></mixed-citation></ref></ref-list></tp:taxon-treatment>
