# Supplementary material for: A survey of basal insects (Microcoryphia and Zygentoma) from subterranean environments of Iran, with description of three new species
Source: Zookeys. 2018 Dec 13;(806):17–46. doi: 10.3897/zookeys.806.27320 (PMC6302077; doi:10.3897/zookeys.806.27320)
Supplement: XML Treatment for Neoasterolepisma palmonii [file zookeys.806.27320-treatment4.xml]

<!DOCTYPE tp:taxon-treatment
  PUBLIC "-//TaxonX//DTD Taxonomic Treatment Publishing DTD v0 20100105//EN" "tax-treatment-NSO.dtd">
<tp:taxon-treatment xmlns:tp="http://www.plazi.org/taxpub"><tp:treatment-meta><kwd-group><label>Taxon classification</label><kwd><named-content xmlns:xlink="http://www.w3.org/1999/xlink" content-type="kingdom">Animalia</named-content></kwd><kwd><named-content xmlns:xlink="http://www.w3.org/1999/xlink" content-type="order">Zygentoma</named-content></kwd><kwd><named-content xmlns:xlink="http://www.w3.org/1999/xlink" content-type="family">Lepismatidae</named-content></kwd></kwd-group><mixed-citation publication-type="journal"><person-group><name><surname>Molero</surname><given-names>Rafael</given-names></name><name><surname>Tahami</surname><given-names>Mohadeseh Sadat</given-names></name><name><surname>Gaju</surname><given-names>Miquel</given-names></name><name><surname>Sadeghi</surname><given-names>Saber</given-names></name></person-group><article-title>A survey of basal insects (<tp:taxon-name><tp:taxon-name-part taxon-name-part-type="order">Microcoryphia</tp:taxon-name-part></tp:taxon-name> and <tp:taxon-name><tp:taxon-name-part taxon-name-part-type="order">Zygentoma</tp:taxon-name-part></tp:taxon-name>) from subterranean environments of Iran, with description of three new species</article-title><source>Zookeys</source><day>13</day><month>12</month><year>2018</year><volume>2018</volume><issue>806</issue><fpage>17</fpage><lpage>46</lpage><pub-id pub-id-type="doi">10.3897/zookeys.806.27320</pub-id></mixed-citation></tp:treatment-meta><tp:nomenclature><tp:taxon-name>
                <tp:taxon-name-part taxon-name-part-type="genus" reg="Neoasterolepisma">Neoasterolepisma</tp:taxon-name-part>
                <tp:taxon-name-part taxon-name-part-type="species" reg="palmonii">palmonii</tp:taxon-name-part>
              </tp:taxon-name><tp:taxon-authority>(Wygodzinsky, 1942)</tp:taxon-authority></tp:nomenclature><tp:treatment-sec sec-type="material" id="SECID0E43BG"><title>Studied material.</title><p>One male, mounted in a slide. Abu Nasr cave, Shiraz Province, Iran. 12.XI.2015. Deposited in UCO, Ref. Z2515.</p></tp:treatment-sec><tp:treatment-sec sec-type="distribution" id="SECID0EC4BG"><title>Distribution and habitat.</title><p>This species is new for Iran. It was previously known from Turkey and Israel (<xref ref-type="bibr" rid="B13">Mendes 1988</xref>), so this record represents a significant extension of its geographic distribution. The only specimen available has been collected from the endogean zone of the cave. The only species of this genus recorded previously from a cave is <italic><tp:taxon-name><tp:taxon-name-part taxon-name-part-type="genus" reg="Neoasterolepisma">N.</tp:taxon-name-part><tp:taxon-name-part taxon-name-part-type="species" reg="caeca">caeca</tp:taxon-name-part></tp:taxon-name></italic> Molero-Baltanás, Bach de Roca &amp; Gaju-Ricart, 1999, collected inside a lava cave (Molero et al. 1999) in La Palma (Canary Islands).</p></tp:treatment-sec><ref-list><ref id="B13"><mixed-citation xmlns:xlink="http://www.w3.org/1999/xlink" xlink:type="simple"><person-group><name name-style="western"><surname>Mendes</surname><given-names>LF</given-names></name></person-group> (<year>1988</year>) <article-title>Revisão do género <italic><tp:taxon-name><tp:taxon-name-part taxon-name-part-type="genus">Lepisma</tp:taxon-name-part></tp:taxon-name></italic> s. lat. (<tp:taxon-name><tp:taxon-name-part taxon-name-part-type="order">Zygentoma</tp:taxon-name-part></tp:taxon-name>, <tp:taxon-name><tp:taxon-name-part taxon-name-part-type="family">Lepismatidae</tp:taxon-name-part></tp:taxon-name>). Boletim da Sociedade Portuguesa de Entomologia, supl.</article-title><volume>2</volume>: <fpage>1</fpage>–<lpage>236</lpage>.</mixed-citation></ref></ref-list></tp:taxon-treatment>
