# Supplementary material for: A survey of basal insects (Microcoryphia and Zygentoma) from subterranean environments of Iran, with description of three new species
Source: Zookeys. 2018 Dec 13;(806):17–46. doi: 10.3897/zookeys.806.27320 (PMC6302077; doi:10.3897/zookeys.806.27320)
Supplement: XML Treatment for Ctenolepisma (Sceletolepisma) targionii [file zookeys.806.27320-treatment5.xml]

<!DOCTYPE tp:taxon-treatment
  PUBLIC "-//TaxonX//DTD Taxonomic Treatment Publishing DTD v0 20100105//EN" "tax-treatment-NSO.dtd">
<tp:taxon-treatment xmlns:tp="http://www.plazi.org/taxpub"><tp:treatment-meta><kwd-group><label>Taxon classification</label><kwd><named-content xmlns:xlink="http://www.w3.org/1999/xlink" content-type="kingdom">Animalia</named-content></kwd><kwd><named-content xmlns:xlink="http://www.w3.org/1999/xlink" content-type="order">Zygentoma</named-content></kwd><kwd><named-content xmlns:xlink="http://www.w3.org/1999/xlink" content-type="family">Lepismatidae</named-content></kwd></kwd-group><mixed-citation publication-type="journal"><person-group><name><surname>Molero</surname><given-names>Rafael</given-names></name><name><surname>Tahami</surname><given-names>Mohadeseh Sadat</given-names></name><name><surname>Gaju</surname><given-names>Miquel</given-names></name><name><surname>Sadeghi</surname><given-names>Saber</given-names></name></person-group><article-title>A survey of basal insects (<tp:taxon-name><tp:taxon-name-part taxon-name-part-type="order">Microcoryphia</tp:taxon-name-part></tp:taxon-name> and <tp:taxon-name><tp:taxon-name-part taxon-name-part-type="order">Zygentoma</tp:taxon-name-part></tp:taxon-name>) from subterranean environments of Iran, with description of three new species</article-title><source>Zookeys</source><day>13</day><month>12</month><year>2018</year><volume>2018</volume><issue>806</issue><fpage>17</fpage><lpage>46</lpage><pub-id pub-id-type="doi">10.3897/zookeys.806.27320</pub-id></mixed-citation></tp:treatment-meta><tp:nomenclature><tp:taxon-name><tp:taxon-name-part taxon-name-part-type="genus" reg="Ctenolepisma">Ctenolepisma</tp:taxon-name-part> (<tp:taxon-name-part taxon-name-part-type="subgenus" reg="Sceletolepisma">Sceletolepisma</tp:taxon-name-part>) <tp:taxon-name-part taxon-name-part-type="species" reg="targionii">targionii</tp:taxon-name-part></tp:taxon-name><tp:taxon-authority>(Grassi &amp; Rovelli, 1889)</tp:taxon-authority></tp:nomenclature><tp:treatment-sec sec-type="material" id="SECID0E45BG"><title>Studied material.</title><p>One male, mounted in a slide, two females and one juvenile in alcohol. Endogean zone in Dej Shapour cave, Kazerun, Fars Province, Iran. 21.X.2015. Deposited in UCO, Ref. Z2516.</p></tp:treatment-sec><tp:treatment-sec sec-type="distribution" id="SECID0EC6BG"><title>Distribution and habitat.</title><p>This species is widespread in the southern Palaearctic, but it is new for Iran. It is the first time that it has been recorded in the subterranean environment. <italic><tp:taxon-name><tp:taxon-name-part taxon-name-part-type="genus" reg="Ctenolepisma">Ctenolepisma</tp:taxon-name-part><tp:taxon-name-part taxon-name-part-type="species" reg="targionii">targionii</tp:taxon-name-part></tp:taxon-name></italic> is found as a domestic form in the Western Palaearctic, but it lives in natural habitats in southwestern Asia, suggesting that it is native from the latter area.</p></tp:treatment-sec><tp:treatment-sec sec-type="discussion" id="SECID0ET6BG"><title>Discussion.</title><p>Together with the above-described <italic><tp:taxon-name><tp:taxon-name-part taxon-name-part-type="genus" reg="Ctenolepisma">Ctenolepisma</tp:taxon-name-part><tp:taxon-name-part taxon-name-part-type="species" reg="subterraneum">subterraneum</tp:taxon-name-part></tp:taxon-name></italic>, the number of species of this genus in Iran increases to nine; <italic><tp:taxon-name><tp:taxon-name-part taxon-name-part-type="genus" reg="Ctenolepisma">C.</tp:taxon-name-part><tp:taxon-name-part taxon-name-part-type="species" reg="targionii">targionii</tp:taxon-name-part></tp:taxon-name></italic> represents the third species known for Iran of the subgenus <tp:taxon-name><tp:taxon-name-part taxon-name-part-type="genus" reg="Ctenolepisma"/><tp:taxon-name-part taxon-name-part-type="subgenus" reg="Sceletolepisma">Sceletolepisma</tp:taxon-name-part></tp:taxon-name>.</p></tp:treatment-sec></tp:taxon-treatment>
